# Supplementary material for: Seroprevalence of West Nile Virus among Equids in Bulgaria in 2022 and Assessment of Some Risk Factors
Source: Vet Sci. 2024 May 9;11(5):209. doi: 10.3390/vetsci11050209 (PMC11126025; doi:10.3390/vetsci11050209)
Supplement: Supplementary file 1 [file vetsci-11-00209-s001.zip]

Archive with 1 entries (1 files):
- vetsci-2947733-supplementary.pdf
